# Supplementary material for: The Apoplastic Secretome of Trichoderma virens During Interaction With Maize Roots Shows an Inhibition of Plant Defence and Scavenging Oxidative Stress Secreted Proteins
Source: Front Plant Sci. 2018 Apr 5;9:409. doi: 10.3389/fpls.2018.00409 (PMC5896443; doi:10.3389/fpls.2018.00409)
Supplement: Supplementary file 1 [file Table1.XLSX]

## Sheet: MDH activity
Supplementary Table 1. Malate dehydrogenase activity assay
Treatments	MDH Activity (apoplast/total, %)	Total protein (µg/mg FW)	Apoplast protein µg/mg
Un-inoculated	1.19 ± 0.07	1.986 ± 0.011	0.019 ± 0.004
Inoculated	1.44 ± 0.03	1.98 ± 0.02	0.015 ± 0.002
Data are represented by the means of the values of three biological replicates ± standard deviation. Malate
dehydrogenase activity was calculated by the decrease in absorbance at 340nm/min (mg protein/g FW).
Abbreviations: MDH, malate dehydrogenase; FW, fresh weight of the maize primary root.
